# Supplementary material for: Using Genomics Feature Selection Method in Radiomics Pipeline Improves Prognostication Performance in Locally Advanced Esophageal Squamous Cell Carcinoma—A Pilot Study
Source: Cancers (Basel). 2021 Apr 29;13(9):2145. doi: 10.3390/cancers13092145 (PMC8124289; doi:10.3390/cancers13092145)
Supplement: Supplementary file 1 [file cancers-13-02145-s001.zip]

Archive with 1 entries (1 files):
- cancers-1141716 supplementary.pdf
